# Supplementary material for: An Extended Multilocus Sequence Typing (MLST) Scheme for Rapid Direct Typing of Leptospira from Clinical Samples
Source: PLoS Negl Trop Dis. 2016 Sep 21;10(9):e0004996. doi: 10.1371/journal.pntd.0004996 (PMC5031427; doi:10.1371/journal.pntd.0004996)
Supplement: S1 Table — Strain information was obtained from KIT Leptospirosis Reference Centre. (XLSX) [file pntd.0004996.s001.xlsx]

## Sheet: Sheet1
S1 Table. WHO recommended Leptospira serovar panel.
No	Species	Serogroup	Serovar	Strain*	ST
1	L. interrogans	Australis	Bratislava	Jez Bratislava	24
2	L. borgpetersenii	Ballum	Ballum	Mus 127	149
3	L. interrogans	Canicola	Canicola	Hond Utrecht IV	37
4	L. kirschneri	Grippotyphosa	Grippotyphosa	Duyster	110
5	L. kirschneri	Grippotyphosa	Grippotyphosa	Mandemakers	110
6	L. interrogans	Hebdomadis	Hebdomadis	Hebdomadis	36
7	L. interrogans	Icterohaemorrhagiae	Icterohaemorrhagiae	Kantorowic (RGA)	17
8	L. interrogans	Icterohaemorrhagiae	Copenhageni	Wijnberg (Ictero I)	17
9	L. borgpetersenii	Javanica	Poi	Poi	145
10	L. interrogans	Pomona	Pomona	Pomona	140
11	L. noguchii	Pomona	Proechimys	1161 U	165
12	L. interrogans	Sejroe	Hardjo	Hardjoprajitno	20
13	L. borgpetersenii	Sejroe	Hardjo type bovis	Lely 607	152
14	L. borgpetersenii	Sejroe	Saxkoebing	Mus 24	219
15	L. borgpetersenii	Sejroe	Sejroe	M 84	155
16	L. biflexa#	Semaranga	Patoc	Patoc 1	N/A
17	L. biflexa#	Andaman	Andaman	Ch 11	N/A
18	L. interrogans	Australis	Australis	Ballico	51
19	L. interrogans	Autumnalis	Rachmati	Rachmat	4
20	L. interrogans	Bataviae	Bataviae	Swart	50
21	L. weilii	Celledoni	Celledoni	Celledoni	185
22	L. kirschneri	Cynopteri	Cynopteri	3522 C	70
23	L. borgpetersenii	Mini	Mini	Sari	142
24	L. noguchii	Panama	Panama	CZ 214 K	171
25	L. interrogans	Pyrogenes	Pyrogenes	Salinem	13
26	L. meyeri#	Semaranga	Semaranga	Veldrat Semarang 173	N/A
27	L. santarosai	Shermani	Shermani	1342 K	220
28	L. borgpetersenii	Tarassovi	Tarassovi	Perepelitsin	153
* Names are those used by WHO. Names in parenthesis refer to those given by KIT.
# Strains not covered by the applied typing scheme
ST = sequence type
N/A = not applicable
