# Supplementary material for: An Extended Multilocus Sequence Typing (MLST) Scheme for Rapid Direct Typing of Leptospira from Clinical Samples
Source: PLoS Negl Trop Dis. 2016 Sep 21;10(9):e0004996. doi: 10.1371/journal.pntd.0004996 (PMC5031427; doi:10.1371/journal.pntd.0004996)
Supplement: S2 Table — (XLSX) [file pntd.0004996.s002.xlsx]

## Sheet: Sheet1
S2 Table: Specimens PCR positive for pathogenic Leptospira species
Sample	Sample type	Origin	year
L69	Serum	Laos	2014
L72	Serum	Laos	2014
L80	Serum	Laos	2014
L3	Buffy coat	Laos	2014
L17	Urine	Laos	2014
L18	Urine	Laos	2014
L29	Urine	Laos	2014
L31	Urine	Laos	2014
L40	Buffy coat	Laos	2014
L42	Buffy coat	Laos	2014
P1	Serum	UK	2015
P2	Whole blood	UK	2015
P3	Serum	UK	2015
P4	Serum	UK	2015
P5	Urine	UK	2015
P6	Serum	UK	2015
P7	Serum	UK	2015
P8	Urine	UK	2015
P9	Urine	UK	2015
P10	Serum	UK	2015
P11	Serum	UK	2015
P12	Whole blood	UK	2015
P13	Serum	UK	2015
P14	Serum	UK	2015
P15	Serum	UK	2015
P16	Urine	UK	2015
P18	Serum	UK	2015
P19	Serum	UK	2015
P20	Serum	UK	2015
P21	Serum	UK	2015
P22	Urine	UK	2015
P23	Serum	UK	2015
P24	Urine	UK	2015
P25	Serum	UK	2015
C1	Urine	UK	2014
C2	Urine	UK	2014
C3	Serum	UK	2014
C4	Serum	UK	2014
C5	Whole blood	UK	2014
C6	Serum	UK	2014
C7	Whole blood	UK	2014
C8	Whole blood	UK	2014
C9	Whole blood	UK	2014
C10	Serum	UK	2014
