# Supplementary material for: An Extended Multilocus Sequence Typing (MLST) Scheme for Rapid Direct Typing of Leptospira from Clinical Samples
Source: PLoS Negl Trop Dis. 2016 Sep 21;10(9):e0004996. doi: 10.1371/journal.pntd.0004996 (PMC5031427; doi:10.1371/journal.pntd.0004996)
Supplement: S3 Table — (XLSX) [file pntd.0004996.s003.xlsx]

## Sheet: Sheet1
S3 Table. Allelic profile, species and Ct value of diagnostic qPCR for MLST positive samples.
Sample	1- glmU	2-pntA	3-sucA	4-tpiA	5-pfkB	6-mreA	7-caiB	ST	species	Ct value rrs PCR (pathogenic probe)	sample type
P1	1	1	1	29	6	5	54	221	L. interrogans	36.01	Serum
P4	N/A	1	N/A	N/A	N/A	5	2	N/A	L. interrogans	37.096	Serum
P8	N/A	N/A	1	2	new*	N/A	5	N/A	L. interrogans	34.957	Buffy coat
P12	1	1	2	2	10	4	8	17	L. interrogans	31.609	Whole blood
P14	N/A	N/A	N/A	N/A	N/A	N/A	8	N/A	L. interrogans	34.954	Serum
P16	1	1	N/A	N/A	10	4	8	N/A	L. interrogans	32.677	Urine
P18	40	N/A	N/A	N/A	78	42	42	N/A	L. santarosai	33.137	Serum
C4	1	18	3	N/A	77	13	N/A	N/A	L. interrogans	29.2	Serum
C5	1	1	2	2	10	4	8	17	L. interrogans	31.6	Whole blood
C6	46	N/A	N/A	N/A	80	49	N/A	N/A	L. weilii	31.981	Serum
C7	49	63	57	N/A	60	52	45	N/A	L. weilii	30.855	Serum
C8	1	1	2	2	N/A	4	8	N/A	L. interrogans	31.048	Whole blood
C9	13	25	15	22	33	18	23	117	L. kirschneri	33.086	Whole blood
C10	1	1	2	2	10	4	8	17	L. interrogans	33.127	Serum
L3	2	1	1	2	2	1	2	34	L. interrogans	25.67	Buffy coat
L17	1	1	9	6	6	11	7	23	L. interrogans	25.01	Urine
L29	1	1	1 or new*	2	6	22	5 or new*	N/A	L. interrogans	32.16	Urine
L31	1	1	2	6	6	15	7	222	L. interrogans	30.89	Urine
L40	1	1	3	3	6	6	6	223	L. interrogans	29.02	Buffy coat
L42	N/A	N/A	N/A	N/A	N/A	N/A	2	N/A	L. interrogans	36.7	Buffy coat
L69	24	N/A	N/A	N/A	N/A	N/A	N/A	N/A	L. borgpetersenii	33.41	Serum
L72	1	1	3	3	N/A		6	N/A	L. interrogans	27.07	Serum
N/A - not available
* ambigious sequences, allele number could not be assigned
